# Supplementary material for: Biodegradable Polyhydroxyalkanoates with a Different Set of Valerate Monomers: Chemical Structure and Physicochemical Properties
Source: Int J Mol Sci. 2023 Sep 14;24(18):14082. doi: 10.3390/ijms241814082 (PMC10531092; doi:10.3390/ijms241814082)
Supplement: Supplementary file 1 [file ijms-24-14082-s001.zip]

Archive with 4 entries (4 files):
- Figure S1a.tif
- Figure S1b.tif
- Figure S1c.tif
- Figure S2.tif
